# Supplementary material for: Ethanol-induced conditioned taste aversion and associated neural activation in male rats: Impact of age and adolescent intermittent ethanol exposure
Source: PLoS One. 2022 Dec 22;17(12):e0279507. doi: 10.1371/journal.pone.0279507 (PMC9778589; doi:10.1371/journal.pone.0279507)
Supplement: S1 Data — (XLSX) [file pone.0279507.s001.xlsx]

## Sheet: Sheet1
ID	Age	Drank 1st time?	Dose (g/kg)	BW Con (g)	BW test (g)	BW test (kg)	Intake Con (g)	Intake test (g)	Intake test (g/kg)	Mean Saline (g)	% Saline	% Baseline	Mean Saline AID Fos	% Saline AID Fos	Mean Saline AIV Fos	% Saline AIV Fos	Mean Saline AI Fos	% Saline AI Fos	Mean Saline PrL Fos	% Saline PrL Fos	Mean Saline IL Fos	% Saline IL Fos	Mean Saline PFC (PrL+IL) Fos	% Saline PFC (PrL+IL) Fos	Mean Saline NAcC Fos	% Saline NAcC Fos	Mean Saline NAcSh Fos	% Saline NAcSh Fos	Mean Saline BLA Fos	% Saline BLA Fos	Mean Saline CeA Fos	% Saline CeA Fos	Mean Saline DS Fos	% Saline DS Fos	AID # of Slices	Avg. AID Fos	AIV # of Slices	Avg. AIV Fos	Avg. AI Fos	PrL # of Slices	Avg. PrL Fos	IL # of Slices	Avg. IL Fos	Avg. PFC (PrL+IL) Fos	NAcC # of Slices	Avg. NAcC Fos	NAcSh # of Slices	Avg. NAcSh Fos	BLA # of Slices
4959	Adolescent	no	0	127.31	129.1	0.1291	6	18.72	145.004	17.1882	108.912	312	92.4849	142.996	127.068	134.18	219.553	137.894	216.795	105.63	49.8333	100.836	266.629	104.734	124.893	166.006	76.5737	119.715	68.7434	117.539	85.4015	129.506	162.242	140.944	4	132.25	4	170.5	302.75	4	229	4	50.25	279.25	3	207.33	3	91.67	5
2988	Adolescent	yes	0	95.01	107.58	0.10758	17.56	18.94	176.055	17.1882	110.192	107.859	92.4849	72.4443	127.068	101.521	219.553	89.2724	216.795	63.0395	49.8333	51.1706	266.629	60.8212	124.893	37.2318	76.5737	56.808	68.7434	88.2557	85.4015	108.897	162.242	8.62909	3	67	3	129	196	3	136.667	2	25.5	162.167	2	46.5	2	43.5	3
2998	Adolescent	yes	0	100.42	117.64	0.11764	13.47	12.26	104.216	17.1882	71.3281	91.0171	92.4849	63.2536	127.068	87.3549	219.553	77.2024	216.795	77.0311	49.8333	73.2441	266.629	76.3233	124.893	81.2693	76.5737	98.5978	68.7434	101.412	85.4015	102.34	162.242	198.161	2	58.5	2	111	169.5	3	167	2	36.5	203.5	2	101.5	2	75.5	7
3590	Adolescent	yes	0	106.46	114.48	0.11448	24.53	29.77	260.045	17.1882	173.2	121.362	92.4849	142.726	127.068	116.08	219.553	127.304	216.795	92.7141	49.8333	96.3211	266.629	93.3883	124.893	46.4396	76.5737	84.0149	68.7434	153.227	85.4015	81.5754	162.242	36.5689	2	132	2	147.5	279.5	3	201	2	48	249	3	58	3	64.3333	3
3057	Adolescent	yes	0	115.53	131.67	0.13167	13.01	15	113.921	17.1882	87.2693	115.296	92.4849	116.415	127.068	83.42	219.553	97.3191	216.795	70.7272	49.8333	94.9833	266.629	75.2607	124.893	100.35	76.5737	69.6453	68.7434	71.7644	85.4015	72.5982	162.242	85.2616	3	107.667	3	106	213.667	3	153.333	3	47.3333	200.667	3	125.33	3	53.33	3
3067	Adolescent	yes	0	119.56	126.52	0.12652		19.15	151.359	17.1882	111.414		92.4849	183.273	127.068	126.31	219.553	150.306	216.795	166.055	49.8333	169.231	266.629	166.649	124.893	253.552	76.5737	176.954	68.7434	158.561	85.4015	199.06	162.242	163.54	2	169.5	2	160.5	330	2	360	3	84.3333	444.333	3	316.67	2	135.5	2
3147	Adolescent	yes	0	112.12	120.56	0.12056	12.32	13.72	113.802	17.1882	79.8223	111.364	92.4849	90.4653	127.068	111.489	219.553	102.633	216.795	125.618	49.8333	106.355	266.629	122.017	124.893	47.7741	76.5737	40.4839	68.7434	99.6459	85.4015	61.4743	162.242	74.8882	3	83.6667	3	141.667	225.333	3	272.333	3	53	325.333	3	59.6667	3	31	2
3077	Adolescent	yes	0	124.7	133.89	0.13389	9	13.67	102.099	17.1882	79.5314	151.889	92.4849	77.8506	127.068	63.7455	219.553	69.6871	216.795	123.619	49.8333	134.448	266.629	125.643	124.893	112.096	76.5737		68.7434	106.672	85.4015	111.239	162.242	98.4641	1	72	1	81	153	1	268	1	67	335	1	140	0		3
3580	Adolescent	yes	0	114.05	122.78	0.12278	13.98	20.21	164.603	17.1882	117.581	144.564	92.4849	33.519	127.068	38.5621	219.553	36.4377	216.795	80.1062	49.8333	44.1472	266.629	73.3854	124.893	70.7244	76.5737	69.6453	68.7434	79.5228	85.4015	28.688	162.242	59.0168	3	31	3	49	80	3	173.667	3	22	195.667	3	88.33	3	53.33	3
4951	Adolescent	yes	0	118.5	130.98	0.13098	19.02	18.44	140.785	17.1882	107.283	96.9506	92.4849	94.0695	127.068	138.768	219.553	119.939	216.795	118.084	49.8333	114.381	266.629	117.392	124.893	121.704	76.5737	184.136	68.7434	76.1237	85.4015	83.4294	162.242	74.2719	2	87	3	176.33	263.33	3	256	2	57	313	2	152	1	141	3
4969	Adolescent	yes	0	140.09	157.61	0.15761	15.11	9.19	58.3085	17.1882	53.467	60.8206	92.4849	82.9866	127.068	98.5694	219.553	92.0052	216.795	77.3771	49.8333	114.883	266.629	84.387	124.893	62.8536	76.5737		68.7434	47.2773	85.4015	121.192	162.242	160.255	4	76.75	4	125.25	202	4	167.75	4	57.25	225	2	78.5	0		2
4952	Adolescent	yes	1.5	119.64	143.85	0.14385	17.11	7.68	53.3889	17.1882	44.6819	44.886	92.4849	83.2569	127.068	86.5679	219.553	85.1732	216.795	85.1033	49.8333	92.3077	266.629	86.4498	124.893	117.3	76.5737		68.7434	76.3709	85.4015	70.8418	162.242	115.26	1	77	2	110	187	2	184.5	1	46	230.5	2	146.5	0		4
2990	Adolescent	yes	1.5	106.41	118.25	0.11825	12.8	14.37	121.522	17.1882	83.604	112.266	92.4849	51.9004	127.068	153.199	219.553	110.528	216.795	217.025	49.8333	217.726	266.629	217.156	124.893		76.5737		68.7434		85.4015		162.242		1	48	3	194.667	242.667	2	470.5	2	108.5	579	0		0		0
3068	Adolescent	yes	1.5	123.67	139.21	0.13921		8.68	62.3518	17.1882	50.4998		92.4849	105.963	127.068	108.21	219.553	107.264	216.795	126.079	49.8333	125.084	266.629	125.893	124.893	15.213	76.5737	23.5068	68.7434	70.1158	85.4015	63.8162	162.242	112.548	2	98	2	137.5	235.5	3	273.333	3	62.3333	335.667	1	19	1	18	5
3078	Adolescent	yes	1.5	110.96	120.59	0.12059	13.39	19.55	162.12	17.1882	113.741	146.004	92.4849	132.634	127.068	88.1419	219.553	106.884	216.795	95.6354	49.8333	62.8762	266.629	89.5127	124.893	114.762	76.5737	94.68	68.7434	65.0971	85.4015	44.886	162.242	78.0748	3	122.667	3	112	234.667	3	207.333	3	31.3333	238.667	3	143.33	2	72.5	4
3148	Adolescent	yes	1.5	116.36	127.69	0.12769	14.54	17.2	134.701	17.1882	100.069	118.294	92.4849	153.539	127.068	121.195	219.553	134.82	216.795	107.475	49.8333	88.2943	266.629	103.89	124.893	173.214	76.5737	120.581	68.7434	104.257	85.4015	45.6666	162.242	137.449	2	142	2	154	296	2	233	2	44	277	3	216.333	3	92.3333	6
3159	Adolescent	yes	1.5	111.82	124.46	0.12446	10.88	16.65	133.778	17.1882	96.8689	153.033	92.4849	101.638	127.068	100.993	219.553	101.265	216.795	78.8762	49.8333	99.6722	266.629	82.763	124.893	26.0222	76.5737	31.3424	68.7434	123.285	85.4015	76.8917	162.242	16.0255	3	94	3	128.33	222.33	3	171	3	49.67	220.67	2	32.5	2	24	4
3593	Adolescent	yes	1.5	116.86	125.81	0.12581	18.27	19.42	154.36	17.1882	112.985	106.294	92.4849	124.345	127.068	120.67	219.553	122.218	216.795	107.782	49.8333	107.692	266.629	107.765	124.893	104.353	76.5737	39.6089	68.7434	137.468	85.4015	90.4551	162.242	139.606	3	115	3	153.333	268.333	3	233.667	3	53.6667	287.333	3	130.33	3	30.33	4
4970	Adolescent	yes	1.5	139.45	153.78	0.15378	17.65	12.71	82.6505	17.1882	73.9462	72.0113	92.4849	56.5822	127.068	85.7809	219.553	73.4812	216.795	76.5699	49.8333	97.5251	266.629	80.4864	124.893	102.487	76.5737	79.6618	68.7434	100.01	85.4015	59.1324	162.242	103.857	6	52.33	6	109	161.33	5	166	5	48.6	214.6	2	128	1	61	4
4971	Adolescent	yes	2.5	136.2	144.52	0.14452	13.67	13.56	93.8278	17.1882	78.8914	99.1953	92.4849	75.6881	127.068	88.9288	219.553	83.3513	216.795	105.63	49.8333	90.301	266.629	102.765	124.893	83.2711	76.5737	104.475	68.7434	108.01	85.4015	67.6218	162.242	138.99	3	70	3	113	183	3	229	3	45	274	3	104	3	80	4
4962	Adolescent	yes	2.5	106.07	119.21	0.11921	7.91	4.91	41.1878	17.1882	28.5661	62.0733	92.4849	55.501	127.068	101.261	219.553	81.9849	216.795	85.7952	49.8333	111.03	266.629	90.5116	124.893	60.4516	76.5737	93.3741	68.7434	99.3986	85.4015	53.0787	162.242	102.316	3	51.33	3	128.67	180	3	186	3	55.33	241.33	2	75.5	2	71.5	3
2992	Adolescent	yes	2.5	100.99	102.24	0.10224	15.39	10.26	100.352	17.1882	59.6922	66.6667	92.4849	163.27	127.068	137.197	219.553	148.18	216.795	86.2564	49.8333	121.07	266.629	92.7632	124.893	156.67	76.5737	84.8855	68.7434	106.192	85.4015	70.8418	162.242	89.5762	3	151	3	174.333	325.333	3	187	3	60.3333	247.333	3	195.67	3	65	2
3594	Adolescent	yes	2.5	115.68	130.46	0.13046	18.64	4.68	35.8731	17.1882	27.228	25.1073	92.4849	24.5085	127.068	36.4608	219.553	31.426	216.795	49.3553	49.8333	60.2007	266.629	51.3823	124.893	56.8485	76.5737	62.0317	68.7434	48.9744	85.4015	58.547	162.242	48.8961	3	22.6667	3	46.33	68.9967	3	107	3	30	137	3	71	2	47.5	3
3060	Adolescent	yes	2.5	121.2	135.88	0.13588	11.38	2.51	18.4722	17.1882	14.6031	22.0562	92.4849	124.705	127.068	128.803	219.553	127.077	216.795	133.767	49.8333	105.686	266.629	128.518	124.893	127.842	76.5737	94.0271	68.7434	172.016	85.4015	53.2777	162.242	97.5889	3	115.333	3	163.667	279	3	290	3	52.6667	342.667	3	159.667	3	72	4
3080	Adolescent	yes	2.5	120.87	127	0.127	11.24	7.23	56.9291	17.1882	42.0638	64.3238	92.4849	92.9882	127.068	112.538	219.553	104.303	216.795	90.7153	49.8333	81.6054	266.629	89.0127	124.893	115.298	76.5737	97.2919	68.7434	118.557	85.4015	111.239	162.242	98.31	3	86	3	143	229	3	196.667	3	40.6667	237.333	4	144	2	74.5	2
3149	Adolescent	yes	2.5	126.03	137.16	0.13716	16.08	20.84	151.939	17.1882	121.246	129.602	92.4849	109.207	127.068	110.571	219.553	109.996	216.795	93.7904	49.8333	122.408	266.629	99.1391	124.893	121.704	76.5737	84.0106	68.7434	266.207	85.4015		162.242	75.1964	2	101	2	140.5	241.5	3	203.333	2	61	264.333	3	152	3	64.33	1
3584	Adolescent	yes	2.5	115.44	121.67	0.12167	12.68	14.95	122.873	17.1882	86.9784	117.902	92.4849	94.6101	127.068	83.8135	219.553	88.3615	216.795	101.939	49.8333	120.401	266.629	105.39	124.893	79.8041	76.5737	101.863	68.7434	85.3415	85.4015	48.0085	162.242	112.178	2	87.5	2	106.5	194	3	221	3	60	281	3	99.67	3	78	3
3070	Adolescent	yes	2.5	118.17	124.27	0.12427		12.04	96.8858	17.1882	70.0481		92.4849	118.578	127.068	94.4377	219.553	104.607	216.795	92.5604	49.8333	97.6589	266.629	93.5133	124.893	152.394	76.5737	156.712	68.7434	104.737	85.4015	67.9145	162.242	81.6682	3	109.667	3	120	229.667	3	200.667	3	48.6667	249.333	3	190.33	3	120	2
3160	Adolescent	yes	2.5	117.39	138.92	0.13892	17.65	13.39	96.3864	17.1882	77.9024	75.864	92.4849	94.7903	127.068	118.309	219.553	108.402	216.795	103.323	49.8333	122.408	266.629	106.89	124.893	109.157	76.5737	79.6618	68.7434	107.283	85.4015	65.5726	162.242	95.333	3	87.6667	3	150.333	238	3	224	3	61	285	3	136.33	3	61	4
4953	Adolescent	yes	2.5	122.17	133.49	0.13349	15.83	17.08	127.95	17.1882	99.3706	107.896	92.4849	62.9833	127.068	89.1256	219.553	78.1134	216.795	79.5681	49.8333	116.388	266.629	86.4498	124.893	122.024	76.5737	73.1322	68.7434		85.4015	97.188	162.242	142.072	4	58.25	4	113.25	171.5	6	172.5	6	58	230.5	5	152.4	1	56	0
5035	Adult	no	0	388.68	390.49	0.39049	14.5	16.8	43.0229	16.86	99.6441	115.862	37.1879	77.0949	76.7292	88.6234	113.917	84.86	156.167	128.497	33.25	133.835	189.417	129.434	69.4508	191.502	41.9846	160.059	49.9588	57.3873	54.0633	175.109	56.2938	212.457	3	28.67	3	68	96.67	3	200.67	2	44.5	245.17	5	133	5	67.2	3
2560	Adult	yes	0	351.32	351.64	0.35164	6.78	11.09	31.5379	16.86	65.777	163.569	37.1879	55.5736	76.7292	94.271	113.917	81.6383	156.167	78.5484	33.25	75.188	189.417	77.9585	69.4508	105.59	41.9846	115.916	49.9588	99.0817	54.0633	106.671	56.2938	82.6024	3	20.6667	3	72.3333	93	3	122.667	3	25	147.667	3	73.3333	3	48.6667	6
2569	Adult	no	0	349.62	362.04	0.36204	17.02	16.28	44.9674	16.86	96.5599	95.6522	37.1879	187.337	76.7292	108.173	113.917	134.016	156.167	77.0542	33.25	84.2105	189.417	78.3104	69.4508	144.951	41.9846	118.305	49.9588	114.094	54.0633	36.9936	56.2938	158.685	3	69.6667	3	83	152.667	3	120.333	3	28	148.333	3	100.67	3	49.67	3
2959	Adult	yes	0	395.79	395.04	0.39504	18.91	17.68	44.755	16.86	104.864	93.4955	37.1879	142.519	76.7292	133.587	113.917	136.503	156.167	165.208	33.25	130.827	189.417	159.173	69.4508	122.389	41.9846	128.619	49.9588	108.756	54.0633	104.199	56.2938	158.099	2	53	2	102.5	155.5	2	258	2	43.5	301.5	3	85	3	54	3
2968	Adult	yes	0	479.46	478.94	0.47894	20.1	19.8	41.3413	16.86	117.438	98.5075	37.1879	88.7385	76.7292	76.4594	113.917	80.4679	156.167	95.1972	33.25	98.2456	189.417	95.7323	69.4508	28.7974	41.9846	57.1638	49.9588	108.089	54.0633	111.598	56.2938	24.8695	3	33	3	58.6667	91.6667	3	148.667	3	32.6667	181.333	3	20	3	24	3
3178	Adult	yes	0	410.96	385.55	0.38555	11.05	15.87	41.162	16.86	94.1281	143.62	37.1879	83.3604	76.7292	76.8938	113.917	79.0048	156.167	75.1332	33.25	82.2055	189.417	76.3746	69.4508	65.658	41.9846	63.5233	49.9588	109.424	54.0633	78.3032	56.2938	58.6211	3	31	3	59	90	3	117.333	3	27.3333	144.667	5	45.6	3	26.67	3
3236	Adult	yes	0	351.22	358.83	0.35883	7.36	21.84	60.8645	16.86	129.537	296.739	37.1879	87.394	76.7292	110.779	113.917	103.145	156.167	90.7148	33.25	99.2481	189.417	92.2127	69.4508	59.5145	41.9846	76.2185	49.9588	106.088	54.0633	77.0701	56.2938	27.09	2	32.5	3	85	117.5	3	141.667	2	33	174.667	3	41.3333	3	32	4
3296	Adult	yes	0	387.72	397.31	0.39731	15.93	15.52	39.0627	16.86	92.0522	97.4262	37.1879	77.9823	76.7292	111.214	113.917	100.365	156.167	89.6476	33.25	96.2406	189.417	90.8049	69.4508	81.5973	41.9846	80.1961	49.9588	97.0801	54.0633	110.056	56.2938	77.5752	3	29	3	85.3333	114.333	3	140	3	32	172	3	56.67	3	33.67	4
5036	Adult	yes	1.5	374.41	371.79	0.37179	15.4	7.6	20.4416	16.86	45.0771	49.3506	37.1879	83.3604	76.7292	128.465	113.917	113.741	156.167	128.177	33.25	195.489	189.417	139.993	69.4508	185.21	41.9846	169.443	49.9588	126.604	54.0633	55.4905	56.2938	234.928	7	31	7	98.57	129.57	6	200.17	7	65	265.17	8	128.63	7	71.14	4
2561	Adult	yes	1.5	386.38	390.01	0.39001	23.06	12.87	32.9992	16.86	76.3345	55.8109	37.1879	157.981	76.7292	133.587	113.917	141.55	156.167	150.909	33.25	84.2105	189.417	139.201	69.4508	50.8753	41.9846	41.285	49.9588	123.102	54.0633	69.3631	56.2938	23.0931	4	58.75	4	102.5	161.25	3	235.67	3	28	263.67	3	35.3333	3	17.3333	2
2961	Adult	yes	1.5	385.63	388.24	0.38824	23.74	24.21	62.3583	16.86	143.594	101.98	37.1879	172.099	76.7292	149.009	113.917	156.547	156.167	180.149	33.25	169.424	189.417	178.266	69.4508	138.227	41.9846	96.861	49.9588	113.427	54.0633	84.4688	56.2938	209.615	3	64	3	114.333	178.333	3	281.333	3	56.3333	337.667	3	96	3	40.6667	3
3188	Adult	yes	1.5	410.96	406.31	0.40631	7.36	2.57	6.32522	16.86	15.2432	34.9185	37.1879	173.901	76.7292	147.701	113.917	156.254	156.167	131.481	33.25	120.301	189.417	129.518	69.4508	102.951	41.9846	64.3093	49.9588	93.277	54.0633	64.7389	56.2938	69.2794	3	64.67	3	113.33	178	3	205.33	2	40	245.33	6	71.5	2	27	5
3237	Adult	yes	1.5	400.35	386.11	0.38611	17.74	4.88	12.6389	16.86	28.9442	27.5085	37.1879	131.763	76.7292	102.091	113.917	111.777	156.167	103.948	33.25	124.301	189.417	107.521	69.4508	40.3163	41.9846	103.609	49.9588	136.112	54.0633	71.2128	56.2938	32.8633	3	49	3	78.3333	127.333	3	162.333	3	41.33	203.663	2	28	2	43.5	4
3298	Adult	yes	1.5	423.91	411.77	0.41177	4.69	6.16	14.9598	16.86	36.5362	131.343	37.1879	139.83	76.7292	128.591	113.917	132.26	156.167	164.887	33.25	151.88	189.417	162.604	69.4508	154.426	41.9846	131	49.9588	127.105	54.0633	113.447	56.2938	170.534	3	52	3	98.6667	150.667	2	257.5	2	50.5	308	4	107.25	3	55	6
3306	Adult	yes	1.5	379.01	368.88	0.36888	26.22	0.45	1.21991	16.86	2.66904	1.71625	37.1879	345.542	76.7292	173.337	113.917	229.553	156.167	122.305	33.25	186.466	189.417	133.568	69.4508	250.062	41.9846	123.069	49.9588	154.928	54.0633	107.898	56.2938	416.565	2	128.5	2	133	261.5	2	191	2	62	253	3	173.67	3	51.67	5
2551	Adult	yes	2.5	398.21	364.32	0.36432	15.53	3.12	8.5639	16.86	18.5053	20.0901	37.1879	310.136	76.7292	159.435	113.917	208.631	156.167	166.061	33.25	150.376	189.417	163.308	69.4508	37.4366	41.9846	11.1231	49.9588	248.872	54.0633	135.952	56.2938	5.32919	3	115.333	3	122.333	237.667	3	259.333	3	50	309.333	3	26	3	4.67	6
3189	Adult	yes	2.5	434.04	421.65	0.42165	21.01	9.04	21.4396	16.86	53.618	43.0271	37.1879	121.007	76.7292	112.734	113.917	115.435	156.167	80.8962	33.25	82.2055	189.417	81.1261	69.4508	105.11	41.9846	70.6688	49.9588	109.59	54.0633	43.0051	56.2938	128.487	2	45	2	86.5	131.5	3	126.333	3	27.3333	153.667	5	73	3	29.67	4
3239	Adult	yes	2.5	318.96	291.27	0.29127	12.47	0.35	1.20163	16.86	2.07592	2.80674	37.1879	74.3969	76.7292	71.2463	113.917	72.2748	156.167	109.498	33.25	94.2356	189.417	106.819	69.4508	106.075	41.9846	84.9598	49.9588	107.422	54.0633	74.6039	56.2938	97.1156	3	27.6667	3	54.6667	82.3333	3	171	3	31.3333	202.333	6	73.67	6	35.67	3
3250	Adult	yes	2.5	387.1	408.2	0.4082	9.27	0.4	0.979912	16.86	2.37248	4.31499	37.1879	30.4669	76.7292	51.7013	113.917	44.7694	156.167	100.533	33.25	79.6992	189.417	96.8762	69.4508	29.5173	41.9846	76.2185	49.9588	100.083	44.5943	24.6668	56.2938	28.4223	3	11.33	3	39.67	51	3	157	2	26.5	183.5	2	20.5	2	32	2
3300	Adult	yes	2.5	406.6	396.77	0.39677	25.81	18.34	46.2233	16.86	108.778	71.0577	37.1879	189.13	76.7292	137.714	113.917	154.498	156.167	87.2996	33.25	123.308	189.417	93.6205	69.4508	80.6326	41.9846	106.396	49.9588	140.916	44.5943	73.552	56.2938	107.774	3	70.3333	3	105.667	176	3	136.333	3	41	177.333	3	56	3	44.67	5
3307	Adult	yes	2.5	398.11	393	0.393	32.24	0.32	0.814249	16.86	1.89798	0.992556	37.1879	104.873	76.7292	97.7464	113.917	100.073	156.167	116.115	33.25	121.293	189.417	117.024	69.4508	82.5476	41.9846	51.6142	49.9588	132.443	44.5943	167.809	56.2938	62.1739	3	39	3	75	114	3	181.333	3	40.33	221.663	3	57.33	3	21.67	6
5040	Adult	yes	2.5	351.55	335.24	0.33524	7.5	0.5	1.49147	16.86	2.9656	6.66667	37.1879	113.827	76.7292	98.4762	113.917	103.488	156.167	94.8215	33.25	106.256	189.417	96.8286	69.4508	131.604	41.9846	152.913	49.9588	109.43	44.5943	77.3642	56.2938	185.1	9	42.33	9	75.56	117.89	12	148.08	9	35.33	183.41	10	91.4	10	64.2	3
[truncated: 5 more columns]
