# Supplementary material for: Ethanol-induced conditioned taste aversion and associated neural activation in male rats: Impact of age and adolescent intermittent ethanol exposure
Source: PLoS One. 2022 Dec 22;17(12):e0279507. doi: 10.1371/journal.pone.0279507 (PMC9778589; doi:10.1371/journal.pone.0279507)
Supplement: S2 Data — (XLSX) [file pone.0279507.s002.xlsx]

## Sheet: Sheet1
ID	Drank first time?	Exposure	Dose (g/kg)	P25 Bodyweight(g)	P27 Bodyweight(g)	P29 Bodyweight(g)	P31 Bodyweight(g)	P33 Bodyweight(g)	P35 Bodyweight(g)	P37 Bodyweight(g)	P39 Bodyweight(g)	P41 Bodyweight(g)	P43 Bodyweight(g)	P45 Bodyweight(g)	P70 Bodyweight(g)	P70 (con.) Intake(g)	P72 (test) Bodyweight(g)	P72 (test) Bodyweight(kg)	P72 (test) Intake(g)	P72 (test) Intake(g/kg)	Mean intake(g) Saline at test	% Baseline Intake	% Saline Test Day Intake	# Slices AID	# Fos+ Cells AID	# Slices AIV	# Fos+ Cells AIV	# Fos+ Cells AI	# Slices PrL	# Fos+ Cells PrL	# Slices IL	# Fos+ Cells IL	# Fos+ Cells PFC	# Slices NAcC	# Fos+ Cells NAcC	# Slices NAcC	# Fos+ Cells BLA	# Slices CeA	# Fos+ Cells CeA
4861	yes	Ethanol	0	95	101.5	117	132	145.5	160.5	174	191.5	196	220	231.5	372.13	26.1	383.33	0.38333	19.8	51.6526	23.7545	75.8621	83.3525	6	87.1667	8	118	205.167	8	224.875	8	60.5	285.375	8	119.25	6	65.3333	6	33.3333
4872	yes	Ethanol	0	88.5	102.5	117	135.5	150.5	181	189	204.5	222.5	241.5	261	413.22	23.7	417.44	0.41744	28.1	67.3151	23.7545	118.565	118.293	7	72.2857	8	138.625	210.911	7	232	7	50.2857	282.286	4	97	6	86.1667	6	80.5
4893	yes	Ethanol	0	93.5	105	120.5	135	157	163	190	209.5	225.5	246	265.5	419.35	23.1	409.97	0.40997	25.3	61.7118	23.7545	109.524	106.506	4	72.75	4	112.5	185.25	10	293.8	9	62.8889	356.689	4	148.75	3	91.6667	3	77
4902	yes	Ethanol	0	87.5	99.5	115.5	130	158	164.5	184.5	198	212	229	244	382.63	39.5	402.97	0.40297	28.7	71.2212	23.7545	72.6582	120.819	4	88.5	4	144	232.5	10	253.7	7	56.4286	310.129	6	93.6667	2	97.5	2	67.5
4923	yes	Ethanol	0	90.5	104.5	130	136	153.5	171	193	206.5	222.5	238.5	256	414.06	31	420.61	0.42061	28.5	67.7587	23.7545	91.9355	119.977	3	56	4	107.25	163.25	3	257.333	4	67.5	324.833	5	110.4	3	98.6667	3	86.6667
4939	yes	Ethanol	0	93	116	121.5	136	158	173.5	193.5	215	231	243	262.5	428.23	22.9	432.59	0.43259	31.9	73.7419	23.7545	139.301	134.29	4	74.75	3	127.667	202.417	8	223.125	5	61.8	284.925	3	102.333	3	89.3333	3	75.3333
4987	yes	Ethanol	0	79	93.5	106	117.5	133	151.5	163	178.5	196.5	211.5	224.5	344.1	12.7	330.42	0.33042	18.8	56.8973	23.7545	148.031	79.1427	5	41.4	3	81.6667	123.067	7	238.714	7	63.7143	302.429	4	67.25	4	43.5	4	74.75
5008	yes	Ethanol	0	84	97	114	129.5	148.5	163.5	178.5	205	217.5	228	237.5	344.62	26.7	346.46	0.34646	0.1	0.288634	23.7545	0.374532	0.420972	6	71.6667	4	148	219.667	8	266.875	9	71.7778	338.653	4	139.25	3	86.3333	2	75
5026	yes	Ethanol	0	92	107	122.5	143	157	179	192	208.5	227.5	245.5	257.5	383.21	25.1	390.33	0.39033	26.1	66.8665	23.7545	103.984	109.874	2	56	2	127	183	3	280	2	81.5	361.5	6	70.8333	2	79	2	74.5
5103	yes	Ethanol	0	100.5	113.5	127.5	146	161.5	177	194.5	206.5	220	238	259	418.78	29.9	427.85	0.42785	32.3	75.4937	23.7545	108.027	135.974	3	103.333	3	191	294.333	5	255	4	74.25	329.25	6	92	3	103.333	3	89.6667
5112	yes	Ethanol	0	88	101.5	113.5	129.5	143.5	156	170	183.5	198	214.5	225.5	355.78	26	363.04	0.36304	21.7	59.773	23.7545	83.4615	91.3509	3	62.3333	3	151.333	213.667	2	282.5	2	87.5	370	8	111.25	2	85.5	2	45
4863	yes	Ethanol	1.5	89	98.5	115	130	145	161.5	179.5	193	200	228	240	385.92	23.1	379.68	0.37968	23.8	62.6844	23.7545	103.03	100.191	5	59	4	159	218	7	252.143	5	54.6	306.743	7	111	3	58	2	65.5
4874	yes	Ethanol	1.5	88.5	100.5	112.5	129.5	143.5	173	181	199.5	214.5	232	246.5	399.37	31.7	400.24	0.40024	37.5	93.6938	23.7545	118.297	157.865	4	118.25	4	191.25	309.5	10	270.8	9	58	328.8	7	117	2	79.5	2	130
4903	yes	Ethanol	1.5	94	108.5	124	134.5	157	163	179.5	195	207.5	224	237	401.82	31.4	381.34	0.38134	22.1	57.9535	23.7545	70.3822	93.0348	3	78.6667	3	185.333	264	8	270.125	7	72.5714	342.696	7	106.429	2	80.5	2	19
4924	yes	Ethanol	1.5	94	110.5	136	145	160	179	197.5	212.5	229.5	246	268	438.52	33.3	431.39	0.43139	28.4	65.8337	23.7545	85.2853	119.556	3	102.333	4	158.5	260.833	4	239	2	41.5	280.5	3	104.667	2	105	2	89.5
4940	yes	Ethanol	1.5	90.5	112.5	119.5	135	154.5	169.5	188.5	207	217.5	239	255.5	401.34	29.4	388.79	0.38879	33.5	86.1648	23.7545	113.946	141.026	6	113.833	6	147.667	261.5	7	258.714	7	66.2857	325	5	79.8	3	93.6667	3	61.6667
4988	yes	Ethanol	1.5	83.5	98	114	127.5	142.5	158.5	173	186	204.5	219.5	238.5	392.93	20.6	392.43	0.39243	11.4	29.0498	23.7545	55.3398	47.9908	3	49.3333	3	105.333	154.667	4	229	4	56.75	285.75	7	98.7143	3	69.3333	3	28.3333
5010	yes	Ethanol	1.5	75.5	87.5	102	117.5	136	148.5	161.5	187	200.5	209	222	338.31	26.4	349.02	0.34902	18.53	53.0915	23.7545	70.1894	78.0061	4	68	3	146.667	214.667	7	219.286	7	55.2857	274.571	3	109.333	2	75	2	39.5
5027	yes	Ethanol	1.5	90.5	106	120	141	156	177	194.5	214	231.5	249.5	266.5	383.73	21.9	382.44	0.38244	21.9	57.2639	23.7545	100	92.1929	4	48.75	5	114.8	163.55	11	232.545	9	53.5556	286.101	5	95.8	3	85.3333	3	74.6667
5113	no	Ethanol	1.5	89	102	113	127	136.5	154.5	168.5	183	237	218.5	233	382.83	8.6	379.28	0.37928	11.1	29.266	23.7545	129.07	46.7279	2	57.5	2	102	159.5	2	152	2	36	188	4	62.75	3	74.6667	3	44
4876	yes	Ethanol	2.5	83	96	110.5	127	146	178	181	203	223	238.5	255.5	392.8	40.2	394.55	0.39455	25.9	65.6444	23.7545	64.4279	109.032	4	92	4	138.75	230.75	6	237	5	58.8	295.8	3	114.667	2	72.5	2	62
4906	yes	Ethanol	2.5	91.5	101.5	119	130.5	159.5	163.5	176.5	192	204	220.5	236	379.74	37.2	374.89	0.37489	21.4	57.0834	23.7545	57.5269	90.088	6	73.6667	6	109.5	183.167	6	267.333	6	74.6667	342	3	100.667	4	97.75	2	11
4942	yes	Ethanol	2.5	91.5	116.5	124	142.5	165.5	179.5	199	213.5	227	243.5	260.5	388.41	23.1	377.84	0.37784	18.2	48.1685	23.7545	78.7879	76.6169	4	89	4	133.25	222.25	6	252.667	6	64.3333	317	5	91.6	3	90.6667	3	50
4989	yes	Ethanol	2.5	82	96	111.5	125.5	140.5	160.5	176	194	204.5	223	240.5	379.63	19.4	373.79	0.37379	4.6	12.3064	23.7545	23.7113	19.3647	7	35.8571	5	85.6	121.457	9	261.111	7	64.4286	325.54	3	100	2	58	3	36
5012	yes	Ethanol	2.5	78	90.5	103	118.5	130.5	144.5	158	178	191.5	201	210.5	320.89	20.5	313.61	0.31361	17.31	55.1959	23.7545	84.439	72.8703	4	84	6	154.667	238.667	9	299.556	9	64.5556	364.111	5	125.2	2	104	2	77.5
5030	yes	Ethanol	2.5	87	101	118	134	150.5	170	180	198	214	231	246	390.22	16.3	383.71	0.38371	9.2	23.9764	23.7545	56.4417	38.7294	5	67.8	4	123	190.8	7	195.571	5	48.8	244.371	5	80.4	2	56	2	43
5068	yes	Ethanol	2.5	96	110.5	123.5	139	152.5	167.5	189	205.5	222.5	237.5	250	390.78	21.3	373.99	0.37399	16.4	43.8514	23.7545	76.9953	69.0394	6	66.6667	3	90	156.667	9	194	8	36.125	230.125	3	92.3333	3	86	2	50
5105	yes	Ethanol	2.5	98.5	112.5	124	142	154.5	164	180	194.5	209.5	226.5	248	388.55	27.4	379.27	0.37927	0.1	0.263664	23.7545	0.364964	0.420972	2	58	2	110.5	168.5	3	184.333	3	62	246.333	10	88.3	2	58	2	62
5114	yes	Ethanol	2.5	98	113.5	127.5	143	160.5	179	199.5	211	233.5	248	264	441.94	19	438	0.438	17.2	39.2694	23.7545	90.5263	72.4072	3	77.3333	4	117	194.333	7	204.571	6	40	244.571	3	54.6667	3	73.3333	3	51.6667
4837	yes	Water	0	112.5	130	148.5	173.5	189.5	208	231.5	242	267	263	296	414.45	15.7	414.68	0.41468	25.2	60.7698	23.7545	160.51	106.085	4	91.25	6	164.833	256.083	7	295.286	7	72.7143	368	6	100.167	4	77	4	50
4852	yes	Water	0	87.5	104	121.5	140	157.5	176.5	191.5	216.5	219.5	231.5	244	351.4	25.8	354.91	0.35491	27.6	77.7662	23.7545	106.977	116.188	3	76.3333	3	176.667	253	4	229	3	61.6667	290.667	3	114.333	2	80.5	2	89.5
4882	yes	Water	0	81	91.5	105.5	119.5	135.5	144.5	169.5	183.5	202	213.5	230.5	379.18	19.4	367.32	0.36732	27.2	74.0499	23.7545	140.206	114.504	6	111.167	6	147	258.167	5	259.8	4	63.5	323.3	5	125	4	90.25	4	88.25
4913	yes	Water	0	96	108.5	134.5	140	160	179	196.5	213	226.5	248.5	268.5	402.67	23.3	405.59	0.40559	26.3	64.8438	23.7545	112.876	110.716	5	106	6	127.667	233.667	7	278.143	7	53	331.143	7	102.714	3	79.3333	2	65
4931	yes	Water	0	103.5	119	128.5	147	167	178.5	191.5	206.5	214	225.5	238.5	363.93	25.3	356.46	0.35646	33.9	95.1018	23.7545	133.992	142.71	4	75.75	4	122	197.75	12	190.833	13	58.3846	249.218	0		5	102.2	5	60.4
4979	yes	Water	0	92.5	115.5	120.5	135	147.5	158	173.5	188.5	200.5	214	226.5	317.78	37.2	318.18	0.31818	42.9	134.829	23.7545	115.323	180.597	4	131.5	4	192.25	323.75	7	237.857	7	57.5714	295.429	4	124.75	2	93	2	50.5
4997	yes	Water	0	81.5	95.5	110.5	129	146.5	162	179.5	196	211	228	241.5	350.79	14.6	355.27	0.35527	15.6	43.9103	23.7545	106.849	65.6716	3	56.3333	3	113.667	170	6	212.833	7	40.8571	253.69	3	85.6667	2	63	2	40
5017	yes	Water	0	94	110.5	129	144.5	161	179.5	193.5	218	233.5	248	265.5	363.34	21	353.81	0.35381	14.5	40.9824	23.7545	69.0476	61.0409	6	31.5	4	117	148.5	10	255.1	9	53.1111	308.211	9	89.7778	3	82.6667	2	63
5076	yes	Water	0	85	98	114	128.5	147.5	164.5	180	189.5	209.5	228.5	246	380.54	25.3	376.58	0.37658	8.6	22.8371	23.7545	33.9921	36.2036	3	119.333	3	140.667	260	0		0			4	100	2	52.5	2	25
5121	yes	Water	0	89.5	104	118	132.5	149.5	165.5	182.5	199.5	219	237.5	250	372.68	26.1	386.48	0.38648	23.3	60.2877	23.7545	89.272	98.0865	6	55.5	3	103	158.5	5	245.4	5	48	293.4	5	110.2	4	62.5	4	57.5
4841	yes	Water	1.5	83	96	114.5	129.5	147	164	183.5	197	216.5	222.5	243	359.56	10.4	362.08	0.36208	0.4	1.10473	23.7545	3.84615	1.68389	4	58.5	3	129	187.5	6	232.167	6	48.3333	280.5	6	86.8333	3	63	2	30.5
4854	yes	Water	1.5	94	113.5	132.5	152	172	189	203.5	230	236	252	243.5	376.52	26.1	376.48	0.37648	27.1	71.9826	23.7545	103.831	114.083	4	73.5	4	104	177.5	5	197.4	7	41.2857	238.686	6	103.5	3	87.6667	3	56
4886	yes	Water	1.5	87.5	103	119.5	137	159	170	194.5	207.5	229	241	256.5	402.65	28.1	388.9	0.3889	26	66.8552	23.7545	92.5267	109.453	8	135.75	8	167.625	303.375	8	300.125	8	67.625	367.75	6	121	6	112.167	4	102.25
4914	yes	Water	1.5	94	108.5	133.5	139	158.5	174	193.5	209	220	242.5	260.5	396.24	37.2	358.96	0.35896	0.4	1.11433	23.7545	1.07527	1.68389	3	30.6667	3	85.6667	116.333	5	153	4	47	200	2	78.5	3	74.3333	3	69
4932	yes	Water	1.5	105.5	119.5	129	151	170.5	184.5	196.5	210	221.5	234	242.5	361.36	14	353.47	0.35347	19.2	54.3186	23.7545	137.143	80.8266	7	70.7143	7	130.143	200.857	8	246.625	8	49.75	296.375	6	75.5	4	95.75	4	66.25
4980	yes	Water	1.5	103.5	118	135	155.5	175	191.5	212	228.5	246.5	262	281.5	443.91	17.9	434.27	0.43427	5.3	12.2044	23.7545	29.6089	22.3115	3	32	3	104.333	136.333	6	190.833	6	47	237.833	5	90.6	2	66.5	2	49.5
5001	yes	Water	1.5	85.5	98.5	112.5	128	145.5	163	180	193	210	232.5	241.5	354.87	23.5	365.22	0.36522	14.7	40.2497	23.7545	62.5532	61.8829	3	58.6667	4	131	189.667	11	218.636	9	58.5556	277.192	7	84.2857	3	55	3	56
5019	yes	Water	1.5	97	111	124.5	141.5	160.5	177	193.5	219	237	249.5	263.5	370.41	18.8	369.33	0.36933	19.6	53.0691	23.7545	104.255	82.5105	2	42.5	3	175	217.5	8	266.25	7	50	316.25	9	117.444	4	87	4	39
5058	no	Water	1.5	82	93.5	106.5	121.5	137	151	167.5	215.5	204.5	215.5	227	383.91	7.2	381.64	0.38164	0.3	0.786081	23.7545	4.16667	1.26292	3	40	4	87.75	127.75	4	199.25	3	37.3333	236.583	8	61.25	7	59.5714	4	56
5092	yes	Water	1.5	89	103.5	121	135	152.5	168	180.5	199	213.5	227	236.5	379.1	21.1	371.32	0.37132	21.3	57.3629	23.7545	100.948	89.667	5	65.8	5	148.6	214.4	7	234.143	7	59.2857	293.429	9	96.7778	3	66.6667	2	53
4846	yes	Water	2.5	93	98	111.5	128.5	144.5	161.5	178.5	194.5	210	216	239.5	375.51	22.4	380.98	0.38098	5.4	14.174	23.7545	24.1071	22.7325	8	84.5	8	140.625	225.125	8	295.125	8	51	346.125	6	117.333	3	95	3	29
4855	yes	Water	2.5	87.5	102.5	120	138	152.5	166	179	206	207.5	229.5	237.5	350.23	1.2	353.98	0.35398	13.8	38.9853	23.7545	1150	58.0941	6	72	6	125.5	197.5	7	232.286	7	41.2857	273.571	7	112.571	5	106	5	54.4
4933	yes	Water	2.5	113.5	131.5	141	166.5	187	205	215.5	235.5	248	261	276.5	411.15	7.7	392.05	0.39205	0.1	0.25507	23.7545	1.2987	0.420972	3	60	3	87.6667	147.667	4	273.75	4	50	323.75	3	88.6667	3	162.333	3	42
4981	yes	Water	2.5	101	115.5	128.5	145.5	161.5	172	189.5	201	216	231	241	408.4	29.8	396.57	0.39657	22.5	56.7365	23.7545	75.5034	94.7187	2	76.5	2	144.5	221	2	307.5	2	58.5	366	3	123.333	2	73	2	101
5002	yes	Water	2.5	89	104	118	139	158.5	176.5	193.5	215	231	253.5	266.5	383.57	21.1	375.02	0.37502	8.2	21.8655	23.7545	38.8626	34.5197	4	62	5	109.4	171.4	10	212.9	10	41.6	254.5	9	96.5556	2	76.5	2	48
5020	yes	Water	2.5	99	115.5	131.5	149.5	168	186.5	201	231	245.5	257	274.5	401.86	25.4	398.66	0.39866	10	25.084	23.7545	39.3701	42.0972	4	56.5	4	112.75	169.25	9	225.222	4	58.75	283.972	5	130.6	5	82.6	4	48
5093	yes	Water	2.5	92	108	123.5	139	157.5	171.5	182.5	198	217	228	240.5	380.01	10.2	355.29	0.35529	0.1	0.28146	23.7545	0.980392	0.420972	5	38.6	4	89.25	127.85	8	146	6	43.6667	189.667	6	89.5	3	57.3333	3	52.6667
5125	yes	Water	2.5	90.5	102.5	116.5	133.5	149	170.5	184.5	199.5	216.5	231	243	358.25	15	356.94	0.35694	0.2	0.560318	23.7545	1.33333	0.841944	4	22.5	3	61.6667	84.1667	7	179	4	41.25	220.25	7	45.2857	4	67	2	35
